# Supplementary material for: A Novel Sodium Alginate-Carnauba Wax Film Containing Calcium Ascorbate: Structural Properties and Preservative Effect on Fresh-Cut Apples
Source: Molecules. 2023 Jan 2;28(1):367. doi: 10.3390/molecules28010367 (PMC9823535; doi:10.3390/molecules28010367)
Supplement: Supplementary file 1 [file molecules-28-00367-s001.zip]

Archive with 1 entries (1 files):
- molecules-2012141-supplementary.xlsx
