# Supplementary material for: A Novel Sodium Alginate-Carnauba Wax Film Containing Calcium Ascorbate: Structural Properties and Preservative Effect on Fresh-Cut Apples
Source: Molecules. 2023 Jan 2;28(1):367. doi: 10.3390/molecules28010367 (PMC9823535; doi:10.3390/molecules28010367)
Supplement: Supplementary file 1 [file molecules-28-00367-s001.zip › molecules-2012141-supplementary.xlsx]

## Sheet: Table S1
TS.E							TS	m1	m2	m3	L	Formula			1		2		3		Formula
Test ID	Batch		Resistance to Extension	Extensibility			A	9522.21	9740.41	9868.57	0.0314	TS=F/ (L ??W)		WS	W1	W3	W1	W3	W1	W3	WS=W1- (W3-W2)/W1??100
			g	mm			B	16272.2	16589	16668.2	0.0388	W=10		A	1.0965	3.0284	1.1324	3.0546	1.0245	2.9888	W2=2.3856
			Force 1	Distance 1			C	16027.8	16383.7	16081.6	0.04	F=mg=m*9.8		B	1.1985	3.2496	1.2368	3.2731	1.1569	3.2166
							D	20012	19936.4	20314.5	0.0494			C	1.2415	3.2527	1.2685	3.2671	1.2387	3.2422
Start Batch 1-1														D	1.3658	3.4552	1.3223	3.4339	1.3485	3.4447
1-1142			9522.21	-22.97
End Batch 1-1
Average:	1-1 (F)	AVERAGE("BATCH")	9522.21	-22.97
S.D.	1-1 (F)	STDEVP("BATCH")	0	0
C.V.	1-1 (F)	STDEVP("BATCH")/AVERAGE("BATCH")*100	0	0			E	L'1	L'2	L'3	L=20.00	Formula			1		2		3		Formula
End of Test Data							A	22.97	23.06	23.03		E= (L'-L)/L		MC	W1	W2	W1	W2	W1	W2	MC= (W1-W2)/W1
							B	22.39	22.45	22.41				A	1.0352	0.7474	0.9867	0.7147	1.1262	0.8104
							C	23.48	23.5	23.46				B	1.2314	1.0269	1.1658	0.9736	1.2054	1.0109
Test ID	Batch		Resistance to Extension	Extensibility			D	23.55	23.61	23.59				C	1.2485	1.0201	1.2358	1.0122	1.2509	1.0189
			g	mm										B	1.3205	1.0841	1.2951	1.0648	1.3165	1.0782
			Force 1	Distance 1
Start Batch 1-2							WVP	m1	m2	m3	d	Formula
1-2143			9740.41	-23.06			A	0.1041	0.1029	0.1024	0.0314	WVP=m??d/ (S ??t????P)
End Batch 1-2							B	0.0768	0.0752	0.0755	0.0388	S=??*0.013*0.013
Average:	1-2 (F)	AVERAGE("BATCH")	9740.41	-23.06			C	0.078	0.0743	0.0751	0.04	t=2
S.D.	1-2 (F)	STDEVP("BATCH")	0	0			D	0.0475	0.0464	0.0486	0.0494	??P=3.1684
C.V.	1-2 (F)	STDEVP("BATCH")/AVERAGE("BATCH")*100	0	0
End of Test Data
Test ID	Batch		Resistance to Extension	Extensibility
			g	mm
			Force 1	Distance 1
Start Batch 1-3
1-3144			9868.57	-23.03
End Batch 1-3
Average:	1-3 (F)	AVERAGE("BATCH")	9868.57	-23.03
S.D.	1-3 (F)	STDEVP("BATCH")	0	0
C.V.	1-3 (F)	STDEVP("BATCH")/AVERAGE("BATCH")*100	0	0
End of Test Data
Test ID	Batch		Resistance to Extension	Extensibility
			g	mm
			Force 1	Distance 1
Start Batch 2-1
2-1145			16272.2	-22.39
End Batch 2-1
Average:	2-1 (F)	AVERAGE("BATCH")	16272.2	-22.39
S.D.	2-1 (F)	STDEVP("BATCH")	0	0
C.V.	2-1 (F)	STDEVP("BATCH")/AVERAGE("BATCH")*100	0	0
End of Test Data
Test ID	Batch		Resistance to Extension	Extensibility
			g	mm
			Force 1	Distance 1
Start Batch 2-2
2-2146			16589	-22.45
End Batch 2-2
Average:	2-2 (F)	AVERAGE("BATCH")	16589	-22.45
S.D.	2-2 (F)	STDEVP("BATCH")	0	0
C.V.	2-2 (F)	STDEVP("BATCH")/AVERAGE("BATCH")*100	0	0
End of Test Data
Test ID	Batch		Resistance to Extension	Extensibility
			g	mm
			Force 1	Distance 1
Start Batch 2-3
2-3147			16668.2	-22.41
End Batch 2-3
Average:	2-3 (F)	AVERAGE("BATCH")	16668.2	-22.41
S.D.	2-3 (F)	STDEVP("BATCH")	0	0
C.V.	2-3 (F)	STDEVP("BATCH")/AVERAGE("BATCH")*100	0	0
End of Test Data
Test ID	Batch		Resistance to Extension	Extensibility
			g	mm
			Force 1	Distance 1
Start Batch 3-1
3-1150			16027.8	-23.48
End Batch 3-1
Average:	3-1 (F)	AVERAGE("BATCH")	16027.8	-23.48
S.D.	3-1 (F)	STDEVP("BATCH")	0	0
C.V.	3-1 (F)	STDEVP("BATCH")/AVERAGE("BATCH")*100	0	0
End of Test Data
Test ID	Batch		Resistance to Extension	Extensibility
			g	mm
			Force 1	Distance 1
Start Batch 3-2
3-2151			16383.7	-23.5
End Batch 3-2
Average:	3-2 (F)	AVERAGE("BATCH")	16383.7	-23.5
S.D.	3-2 (F)	STDEVP("BATCH")	0	0
C.V.	3-2 (F)	STDEVP("BATCH")/AVERAGE("BATCH")*100	0	0
End of Test Data
Test ID	Batch		Resistance to Extension	Extensibility
			g	mm
			Force 1	Distance 1
Start Batch 3-3
3-3152			16081.6	-23.46
End Batch 3-3
Average:	3-3 (F)	AVERAGE("BATCH")	16081.6	-23.46
S.D.	3-3 (F)	STDEVP("BATCH")	0	0
C.V.	3-3 (F)	STDEVP("BATCH")/AVERAGE("BATCH")*100	0	0
End of Test Data
Test ID	Batch		Resistance to Extension	Extensibility
			g	mm
			Force 1	Distance 1
Start Batch 4-1
4-1154			20012	-23.55
End Batch 4-1
Average:	4-1 (F)	AVERAGE("BATCH")	20012	-23.55
S.D.	4-1 (F)	STDEVP("BATCH")	0	0
C.V.	4-1 (F)	STDEVP("BATCH")/AVERAGE("BATCH")*100	0	0
End of Test Data
Test ID	Batch		Resistance to Extension	Extensibility
			g	mm
			Force 1	Distance 1
Start Batch 4-2
4-2155			19936.4	-23.61
End Batch 4-2
Average:	4-2 (F)	AVERAGE("BATCH")	19936.4	-23.61
S.D.	4-2 (F)	STDEVP("BATCH")	0	0
C.V.	4-2 (F)	STDEVP("BATCH")/AVERAGE("BATCH")*100	0	0
End of Test Data
Test ID	Batch		Resistance to Extension	Extensibility
			g	mm
			Force 1	Distance 1
Start Batch 4-3
4-3156			20314.5	-23.59
End Batch 4-3
Average:	4-3 (F)	AVERAGE("BATCH")	20314.5	-23.59
S.D.	4-3 (F)	STDEVP("BATCH")	0	0
C.V.	4-3 (F)	STDEVP("BATCH")/AVERAGE("BATCH")*100	0	0
End of Test Data
